# Supplementary material for: B Vitamins and Incidence of Advanced Age-Related Macular Degeneration: The Alienor Study
Source: Nutrients. 2022 Jul 8;14(14):2821. doi: 10.3390/nu14142821 (PMC9318446; doi:10.3390/nu14142821)
Supplement: Supplementary file 1 [file nutrients-14-02821-s001.zip]

Archive with 1 entries (1 files):
- nutrients-1789415-supplementary.pdf
